# Supplementary material for: Acute Coronary Syndromes and Inflammatory Bowel Disease: The Gut–Heart Connection
Source: J Clin Med. 2021 Oct 14;10(20):4710. doi: 10.3390/jcm10204710 (PMC8538087; doi:10.3390/jcm10204710)
Supplement: Supplementary file 1 [file jcm-10-04710-s001.zip]

Archive with 1 entries (1 files):
- jcm-1413540 supplementary.pdf
